# Supplementary material for: Establishment of Primary Adult Skin Fibroblast Cell Lines from African Savanna Elephants (Loxodonta africana)
Source: Animals (Basel). 2023 Jul 19;13(14):2353. doi: 10.3390/ani13142353 (PMC10376752; doi:10.3390/ani13142353)
Supplement: Supplementary file 1 [file animals-13-02353-s001.zip]

Archive with 1 entries (1 files):
- animals-2476720-supplementary.pdf
